# Supplementary material for: SIX1 and EWS/FLI1 co-regulate an anti-metastatic gene network in Ewing Sarcoma
Source: Nat Commun. 2023 Jul 19;14:4357. doi: 10.1038/s41467-023-39945-w (PMC10356808; doi:10.1038/s41467-023-39945-w)
Supplement: Supplementary file 4 — Source Data [file 41467_2023_39945_MOESM4_ESM.zip]

Archive with 2 entries (2 files):
- Nature-Comms_Source-Data_small.xlsx
- __MACOSX/._Nature-Comms_Source-Data_small.xlsx
