# Supplementary material for: SIX1 and EWS/FLI1 co-regulate an anti-metastatic gene network in Ewing Sarcoma
Source: Nat Commun. 2023 Jul 19;14:4357. doi: 10.1038/s41467-023-39945-w (PMC10356808; doi:10.1038/s41467-023-39945-w)
Supplement: Supplementary file 4 — Source Data [file 41467_2023_39945_MOESM4_ESM.zip › Nature-Comms_Source-Data_small.xlsx]

## Sheet: Fig 1a
Cell line	hMSC			A673			EWS-502			TC-71			SK-ES-1			SK-N-MC
Delta-Delta Cq	1	1	1	1.74818	1.71727	1.62202	0.98519	0.68845	0.77155	0.82745	0.82182	0.34381	0.72138	0.8133	0.72592	0.10456	0.12195	0.14192

## Sheet: Fig 1b
	Anti-SIX1 992
	Anti-B-ACTIN

## Sheet: Fig 1c
Cell group	A673 SCR			A673 shSIX1 KD1			A673 shSIX1 KD2
Relative Gene Expression (SIX1/PP1B)	1	1	1	0.27188	0.58838	0.45928	0.44438	0.48546	0.4912

## Sheet: Fig 1d
Cell group	EWS-502 SCR			EWS-502 shSIX1 KD1			EWS-502 shSIX1 KD2
Relative Gene Expression (SIX1/PP1B)	1	1	1	0.43653	0.24023	0.15959	0.40231	0.12285	0.10185

## Sheet: Fig 1e
	Anti-SIX1 CST
	Anti-B-actin

## Sheet: Fig 1f
	Anti-SIX1 CST
	Anti-B-actin

## Sheet: Fig 1g
Elapsed Time (h)	A673 SCR			A673 shSIX1 KD1			A673 shSIX1 KD2
	Mean	SD	N	Mean	SD	N	Mean	SD	N
0	15.4903	1.11269	5	14.6429	1.55544	5	14.4607	0.897489	5
2	16.4579	0.928069	5	15.9019	1.77174	5	16.273	1.05925	5
4	17.2055	0.707465	5	16.8757	1.67498	5	17.0337	1.31753	5
6	17.9154	0.758326	5	17.8726	1.72101	5	18.5442	0.644127	5
8	18.6585	0.697389	5	18.8933	1.92776	5	20.9025	0.734432	5
10	19.5284	1.04073	5	20.3146	2.02144	5	21.3733	0.757791	5
12	20.1714	0.841005	5	20.8576	2.03345	5	23.4323	1.2859	5
14	21.8809	1.27052	5	21.4236	1.87134	5	24.0804	0.89166	5
16	23.0254	1.36147	5	22.6546	1.80264	5	26.358	1.20199	5
18	24.8	1.42501	5	24.1438	1.72231	5	27.3533	1.14423	5
20	26.1821	1.05651	5	25.162	2.21658	5	28.9634	1.28296	5
22	27.769	1.41368	5	27.277	2.64579	5	31.155	1.83526	5
24	29.5212	1.50619	5	29.0592	2.92741	5	33.4095	1.89895	5
26	31.8377	1.25583	5	30.891	2.93176	5	34.8297	1.56227	5
28	33.7958	1.49234	5	33.1713	4.01315	5	36.5053	1.46916	5
30	36.1313	1.45105	5	35.1701	3.91287	5	39.4168	2.13401	5
32	37.7074	1.72849	5	37.1712	4.46611	5	41.2728	1.943	5
34	40.4661	1.82497	5	38.9706	3.71997	5	44.4991	2.70623	5
36	42.6889	1.74438	5	42.025	5.30554	5	46.6651	1.93739	5
38	44.7107	1.39765	5	44.6951	4.93047	5	50.1412	3.00962	5
40	47.0621	1.67461	5	47.3676	5.35422	5	52.5849	2.12682	5
42	49.8271	2.13742	5	50.588	5.23939	5	56.1242	2.58316	5
44	51.797	2.74941	5	52.3719	6.36793	5	58.5873	3.07303	5
46	55.1301	1.38962	5	56.3626	5.68015	5	61.5253	3.58674	5
48	57.8364	1.98354	5	58.4477	5.38819	5	63.6326	3.76476	5
50	60.1372	1.47723	5	61.4231	6.06334	5	66.6713	3.24395	5
52	63.603	1.95932	5	64.2047	6.80386	5	68.9214	3.52556	5
54	66.3481	1.44422	5	67.7066	7.52492	5	72.2386	3.36269	5
56	69.7228	1.32025	5	69.7457	7.50716	5	75.3558	3.06959	5
58	72.3161	2.12487	5	73.0263	7.78806	5	77.5405	3.18683	5
60	74.4207	1.52205	5	75.2661	8.07097	5	79.9793	2.76111	5
62	77.7082	0.945407	5	78.2557	7.09111	5	82.5401	3.30188	5
64	79.3603	1.37106	5	81.2631	6.44685	5	84.6629	3.2006	5
66	83.1012	0.88632	5	83.7144	6.71729	5	86.0486	3.7583	5
68	84.8279	0.272705	5	86.1337	7.43981	5	88.3252	3.02949	5
70	87.6934	0.838609	5	87.9179	6.49342	5	90.1286	2.79387	5
72	89.772	1.19466	5	89.2767	5.30059	5	92.8499	2.61398	5
74	91.7462	0.758019	5	91.6887	5.21477	5	92.861	2.57062	5
76	93.326	1.14382	5	92.9611	4.92852	5	94.3894	2.74091	5
78	94.9692	0.938382	5	94.4439	4.5607	5	95.6058	2.09142	5
80	96.0995	0.682963	5	95.7606	3.65986	5	96.8253	1.64765	5
82	97.2302	0.61704	5	96.5433	3.28235	5	97.3131	1.18198	5
84	98.0995	0.432857	5	97.6424	2.32242	5	97.33	2.64314	5
86	98.651	0.590187	5	97.4877	2.65486	5	98.5658	0.963297	5
88	99.032	0.362173	5	98.6264	1.66096	5	98.8194	0.880921	5
90	99.4198	0.223987	5	99.0043	1.35507	5	99.0829	0.814712	5
92	99.6352	0.204966	5	99.3151	0.947024	5	99.336	0.611133	5
94	99.8089	0.126374	5	99.5394	0.682881	5	99.588	0.352017	5
96	99.8845	0.09027	5	99.7084	0.447278	5	99.5104	0.637612	5
98	99.9241	0.063298	5	99.7378	0.389616	5	99.7635	0.207978	5
100	99.9658	0.023618	5	99.848	0.241601	5	99.8632	0.212084	5
102	99.9719	0.026193	5	99.8961	0.198948	5	99.8931	0.116299	5
104	99.9853	0.014891	5	99.8881	0.218185	5	99.9408	0.070927	5
106	99.9932	0.007073	5	99.9765	0.046725	5	99.9732	0.031931	5
108	99.9973	0.002516	5	99.98	0.041872	5	99.9793	0.025253	5
110	99.9975	0.003122	5	99.9822	0.035191	5	99.9786	0.023712	5
112	99.9981	0.001947	5	99.9959	0.009105	5	99.9911	0.018015	5
114	100	0	5	99.9877	0.02651	5	99.9951	0.008345	5
116	100	0	5	99.9962	0.007578	5	99.9937	0.006701	5
118	99.9998	0.000398	5	99.9974	0.004365	5	99.9908	0.020599	5
120	100	0	5	99.998	0.003904	5	99.9939	0.011785	5
122	99.9995	0.001073	5	99.9969	0.006856	5	99.9935	0.014579	5
124	99.9993	0.000892	5	99.9985	0.0033	5	99.9941	0.011217	5
126	99.9989	0.001572	5	99.998	0.004445	5	99.9903	0.019963	5
128	99.9987	0.001494	5	99.999	0.00216	5	99.9878	0.026776	5
130	100	0	5	99.999	0.00216	5	99.9957	0.009633	5

## Sheet: Fig 1h
	EWS-502 shScrm			EWS-502 shSIX1 KD1			EWS-502 shSIX1 KD2
Elapsed Time (h)	Mean	SD	N	Mean	SD	N	Mean	SD	N
0	30.4605	1.11026	5	30.3028	1.71991	5	30.1309	1.03469	5
2	31.1714	1.19592	5	31.4587	1.57709	5	30.9678	0.851507	5
4	32.0872	1.16726	5	32.029	1.56315	5	32.0384	0.76423	5
6	32.8285	1.4049	5	32.1949	1.52611	5	32.8436	0.959083	5
8	33.8237	1.37332	5	32.7991	1.76249	5	33.5582	0.965372	5
10	34.6134	1.51407	5	33.39	1.87163	5	34.4096	0.966376	5
12	37.0795	1.32289	5	34.2259	1.85585	5	36.5022	0.853429	5
14	37.8511	1.40069	5	34.9215	1.88877	5	36.9811	0.971619	5
16	38.9591	1.53348	5	35.7471	1.90425	5	38.0842	0.829278	5
18	40.3626	1.4081	5	36.7296	1.71665	5	38.6532	0.839741	5
20	42.3081	1.46653	5	39.594	1.78155	5	40.2183	0.898032	5
22	44.0902	1.79601	5	39.8727	1.85305	5	41.1476	0.850605	5
24	46.2668	1.74619	5	41.0629	2.0379	5	43.0593	1.11853	5
26	48.3824	1.60262	5	42.0749	1.83509	5	44.4862	0.945356	5
28	51.1039	1.64195	5	43.6002	2.10677	5	46.5301	0.9604	5
30	53.5126	2.01077	5	44.8117	1.88431	5	48.0454	0.988117	5
32	56.1199	1.92485	5	46.698	2.23142	5	50.3581	1.18852	5
34	58.5403	2.17752	5	48.6132	2.34875	5	52.0885	1.13176	5
36	61.8788	2.10163	5	50.5003	2.44009	5	54.3626	1.23256	5
38	64.2959	2.20548	5	51.9175	2.59617	5	55.8123	1.22263	5
40	66.8856	2.12225	5	54.3494	2.89279	5	57.6921	1.22413	5
42	69.5438	2.14295	5	56.4432	2.82804	5	59.4748	1.26096	5
44	72.6872	2.13135	5	59.6314	2.70685	5	61.6104	1.37191	5
46	75.1413	2.14298	5	61.0463	2.71354	5	63.5626	1.3805	5
48	78.0018	2.57417	5	62.8475	3.13542	5	65.903	1.46464	5
50	80.3998	2.48124	5	65.5986	3.01521	5	67.7961	1.52418	5
52	83.2247	2.32275	5	67.9219	2.91229	5	70.0515	1.56277	5
54	85.5946	2.29814	5	69.7722	3.18208	5	72.0078	1.51836	5
56	88.2131	2.27686	5	72.4961	3.1109	5	74.5456	1.18605	5
58	89.8651	2.05599	5	74.6155	3.21983	5	76.4824	1.31118	5
60	91.77	1.91964	5	77.1056	3.12272	5	78.5705	1.42151	5
62	93.0904	1.72592	5	79.1715	3.17582	5	80.1144	1.53966	5
64	93.3911	1.77565	5	81.3076	3.0171	5	80.728	1.89532	5
66	94.4621	1.64953	5	83.2683	3.16788	5	82.3604	1.69077	5
68	95.5461	1.43058	5	85.1679	2.78416	5	84.2124	1.75878	5
70	96.4588	1.19868	5	87.0366	2.75422	5	85.8801	1.54422	5
72	97.2083	1.0662	5	87.4263	2.30773	5	87.7518	1.39432	5
74	97.7678	0.888974	5	88.8764	2.31248	5	88.9324	1.43536	5
76	98.2648	0.753827	5	90.1706	2.44805	5	90.478	1.3557	5
78	98.6131	0.723413	5	91.4464	2.1678	5	91.6466	1.41813	5
80	98.9266	0.546323	5	92.7793	2.18603	5	92.8148	1.33441	5
82	99.1393	0.472484	5	93.8767	1.86594	5	93.6159	1.49077	5
84	99.307	0.442086	5	94.7361	1.77166	5	94.2969	1.27807	5
86	99.4631	0.305386	5	95.5362	1.70796	5	95.0417	1.2753	5
88	99.5706	0.194133	5	96.1031	1.58116	5	95.9521	1.18137	5
90	99.6442	0.203123	5	96.9655	1.36816	5	96.5652	1.20182	5
92	99.7169	0.220071	5	97.1175	1.1091	5	97.0005	1.09607	5
94	99.7513	0.201416	5	97.8337	0.953254	5	97.4301	0.959419	5
96	99.8435	0.149777	5	98.2116	0.944701	5	97.9261	0.845644	5
98	99.8817	0.096131	5	98.4333	0.876898	5	98.2728	0.761526	5
100	99.9097	0.080249	5	98.7907	0.558461	5	98.5364	0.578898	5
102	99.9291	0.052353	5	98.9205	0.521697	5	98.7204	0.624557	5
104	99.9319	0.082088	5	99.1275	0.478793	5	98.9701	0.555752	5
106	99.9235	0.093177	5	99.305	0.418657	5	99.1011	0.449681	5
108	99.926	0.099864	5	99.4568	0.321061	5	99.252	0.374674	5
110	99.9422	0.073498	5	99.5999	0.272583	5	99.3713	0.336653	5
112	99.945	0.068023	5	99.6498	0.256077	5	99.4828	0.289789	5
114	99.9518	0.061162	5	99.7618	0.211845	5	99.6031	0.249665	5
116	99.9454	0.054256	5	99.7605	0.220861	5	99.6194	0.242977	5
118	99.9482	0.049326	5	99.8019	0.168343	5	99.6926	0.200907	5
120	99.9372	0.043952	5	99.8284	0.153318	5	99.7591	0.145165	5
122	99.9532	0.034791	5	99.8204	0.180125	5	99.7709	0.10913	5
124	99.937	0.037519	5	99.8393	0.146623	5	99.825	0.10874	5
126	99.9498	0.054193	5	99.8302	0.147789	5	99.7981	0.134864	5
128	99.9516	0.057554	5	99.8481	0.172842	5	99.8339	0.085584	5
130	99.9391	0.07157	5	99.8403	0.145332	5	99.8583	0.07092	5
132	99.9343	0.066115	5	99.8436	0.12298	5	99.8493	0.086445	5
134	99.9469	0.066014	5	99.8359	0.107973	5	99.8553	0.106981	5
136	99.9643	0.039303	5	99.8845	0.108532	5	99.8988	0.062137	5

## Sheet: Fig 1j
Group	A673 SCR			A673 shSIX1 KD1			A673 shSIX1 KD2
Fold Change % Surface Area (Relative to SCR)	1	1	1	0.472776	0.41778	0.437005	0.301888	0.741448	0.463058

## Sheet: Fig 1l
Group	EWS-502 SCR			EWS-502 shSIX1 KD1			EWS-502 shSIX1 KD2
Fold Change % Surface Area (Relative to SCR)	1	1	1	0.0382617	0.00143594	0.0499768	0.042057	0.0556752	0.144927

[truncated: 76 more sheets: Fig 2a, Fig 2b, Fig 2c, Fig 2d, Fig 2e, Fig 2f, Fig 2g, Fig 2h, Fig 3a, Fig 3b, Fig 3c, Fig 3d, Fig 3e, Fig 4a, Fig 4b, Fig 4e, Fig 4f, Fig 5a, Fig 5b, Fig 5c …]
